# Supplementary material for: An engine for global plant diversity: highest evolutionary turnover and emigration in the American tropics
Source: Front Genet. 2015 Apr 8;6:130. doi: 10.3389/fgene.2015.00130 (PMC4389561; doi:10.3389/fgene.2015.00130)
Supplement: Supplementary file 1 [file Table1.XLSX]

## Sheet: speciation_extinction_rates
Supplementary Table S1. Speciation (lambda) and extinction (mu) rates estimated for each angiosperm order analysed in each region, under the MuSSE analysis.
Plant order	lambda_non_tropical	lambda_tropics	mu_non_tropical	mu_tropics	lambda_afrotropics	lambda_asian_tropics	lambda_neotropics	mu_afrotropics	mu_asian_tropics	mu_neotropics
Apiales	1.1477	0.192874	1.09922	0.0874875	0.389503	0.269892	0.55954	0.369802	0.21673	0.490786
Asparagales	1.36182	4.8047	1.29324	4.80173	2.39245	1.04396	6.32135	2.36122	1.00048	6.292
Asterales	13.3406	0.454573	13.5342	3.52786e-05	4.17577	2.71168	11.5498	4.0399	2.74531	11.5215
Brassicales	4.03115	0.331692	3.98682	0.229265	0.0533433	3.78861	0.527405	3.65216e-08	3.7936	0.42928
Caryophyllales	2.25576	1.59128	2.2087	1.54071	1.52085	0.117414	2.114	1.47492	0.0022982	2.07594
Ericales	1.21884	1.53263	1.16148	1.4978	1.674	1.60278	1.30598	1.61091	1.58834	1.27606
Fabales	5.18916	3.18381	5.15841	3.11655	2.17869	0.561511	7.20493	2.13103	5.05591e-05	7.33949
Gentianales	6.66479	2.75977	6.60431	2.6469	2.10324	2.00607	3.97691	1.9067	1.99649	3.91956
Lamiales	3.60949	5.35566	3.47447	5.32693	3.77329	1.52478	7.54375	3.69233	1.39168	7.50869
Malpighiales	1.4976	0.703761	1.45759	0.660844	0.312745	0.918906	0.840929	0.276677	0.869897	0.805008
Malvales	3.24145	1.52851	3.17168	1.5094	2.18368	1.08289	0.989521	2.00149	1.08206	0.990637
Myrtales	2.05865	3.90268	1.92951	3.89457	1.09823	1.58764	6.7019	0.98736	1.53686	6.69262
Poales	0.814089	43.0602	0.000153969	44.1063	15.5478	12.9781	11.8344	17.0683	11.3061	11.9481
Ranunculales	0.838142	0.980071	0.816889	0.959074	0.494719	0.0614663	1.32415	0.367093	0.10468	1.30341
Rosales	1.24463	1.06757	1.1992	1.0124	1.23168	0.979601	0.770928	1.19879	0.932276	0.71226
Sapindales	1.68917	1.52231	1.59451	1.46491	0.607698	0.737329	2.52554	0.52171	0.604861	2.47426
Solanales	0.775014	17.6926	4.44116e-05	18.2862	11.4043	41.2793	1.35846	10.6683	41.0884	1.60587
